# Supplementary material for: Local IgG autoantibody profiles in hidradenitis suppurativa and their associations with disease features and anti-TNF therapy
Source: JID Innov. 2026 Mar 18;6(3):100467. doi: 10.1016/j.xjidi.2026.100467 (PMC13098567; doi:10.1016/j.xjidi.2026.100467)
Supplement: Supplementary Table S1 — XXX [file mmc1.xlsx]

## Sheet: Sheet1
Supplementary Table S1
	variable	Column	Correlation ( R)	P-Value
3864	severity	IL.17A	0.843205	7.58365e-05
867	black_race	FACTOR.H	0.720991	0.000167335
2491	ifx_bio	TNF.alpha	0.712006	0.000214569
906	black_race	Myosin	0.703048	0.000272508
912	black_race	OGDC.E2	0.696128	0.000325895
900	black_race	M2	0.688881	0.000391058
843	black_race	BPI	0.684707	0.000433355
4137	smoker	Proteoglycan	0.684382	0.0004368
922	black_race	PM.Scl.75	0.683163	0.000449951
854	black_race	Complement.C3	0.677082	0.000520636
2287	hurley_stage	Complement.C8	0.672665	0.000577653
903	black_race	Mi.2	0.668392	0.000637733
3867	severity	KS	0.766131	0.0006984
2361	hurley_stage	SmD	0.663189	0.0007179
863	black_race	DFS70	0.662874	0.000723022
929	black_race	Scl.70	0.658775	0.000792401
938	black_race	SRP54	0.655602	0.000849882
2362	hurley_stage	SmD1	0.652097	0.000917378
936	black_race	SmD3	0.651396	0.000931406
918	black_race	PDC.E2	0.65085	0.000942462
2315	hurley_stage	IFN.gamma	0.649574	0.000968711
950	black_race	U1.snRNP.C	0.648153	0.00099866
934	black_race	SmD1	0.63937	0.0012015
946	black_race	tTG	0.637817	0.00124072
921	black_race	PM.Scl.100	0.63455	0.00132668
838	black_race	Amyloid.Beta.1.42.	0.630589	0.00143753
876	black_race	GP2	0.627972	0.00151492
888	black_race	IL.12.NKSF	0.627539	0.00152808
850	black_race	Collagen.III	0.624289	0.0016297
2292	hurley_stage	dsDNA	0.623798	0.00164552
2267	hurley_stage	AQP4	0.622941	0.00167347
2303	hurley_stage	Gliadin	0.621728	0.00171367
841	black_race	BCOADC.E2	0.620312	0.00176164
860	black_race	Complement.C9	0.619681	0.00178335
935	black_race	SmD2	0.619194	0.00180027
858	black_race	Complement.C7	0.618635	0.00181986
920	black_race	PL.7	0.617895	0.00184604
941	black_race	Thyroglobulin	0.617249	0.00186919
897	black_race	LKM.1	0.61641	0.00189957
2350	hurley_stage	PM.Scl.75	0.612825	0.00203407
2265	hurley_stage	Amyloid.Beta.1.40.	0.612242	0.00205667
2266	hurley_stage	Amyloid.Beta.1.42.	0.610944	0.00210774
835	black_race	Aggrecan	0.608011	0.002227
893	black_race	KU..P70.P80.	0.607252	0.00225875
855	black_race	Complement.C4	0.604378	0.00238239
872	black_race	GAD65	0.603855	0.00240548
2497	ifx_bio	U1.snRNP.C	0.602747	0.00245501
896	black_race	LC1	0.602328	0.00247398
928	black_race	SAE1.SAE2	0.602184	0.00248051
1105	cauc_race	FACTOR.H	-0.601667	0.00250409
859	black_race	Complement.C8	0.59965	0.00259794
2374	hurley_stage	tTG	0.599124	0.00262291
2286	hurley_stage	Complement.C7	0.599007	0.00262845
321	ada_bio	P2	-0.598842	0.00263633
2284	hurley_stage	Complement.C5	0.59731	0.00271043
911	black_race	NXP2	0.597238	0.00271396
2300	hurley_stage	GAD65	0.596843	0.00273333
414	age	IL.6	0.59507	0.00282185
870	black_race	Fibrinogen.Type.I.S	0.594836	0.00283368
851	black_race	Collagen.IV	0.59393	0.00287993
878	black_race	H.K.ATPase	0.593668	0.00289347
2279	hurley_stage	Collagen.IV	0.593426	0.00290596
2316	hurley_stage	IL.12.NKSF	0.592436	0.0029576
856	black_race	Complement.C5	0.590672	0.00305149
891	black_race	Jo.1	0.59024	0.00307486
901	black_race	MBP	0.590086	0.00308327
873	black_race	GBM	0.590043	0.00308558
3585	pilonidal_cyst	CENP.B	0.588508	0.00317001
933	black_race	SmD	0.588017	0.00319744
952	black_race	Vitronectin	0.587837	0.00320757
834	black_race	ACE2	0.587654	0.00321781
2359	hurley_stage	Sm	0.587535	0.00322454
887	black_race	IFN.gamma	0.586613	0.00327692
917	black_race	PCNA	0.586494	0.00328369
770	asthma	IL.17A	0.585028	0.00336853
837	black_race	Amyloid.Beta.1.40.	0.585017	0.00336921
2320	hurley_stage	KS	0.583468	0.00346081
2366	hurley_stage	SRP54	0.583462	0.00346114
2348	hurley_stage	PL.7	0.580865	0.00361931
2357	hurley_stage	Scl.70	0.580614	0.00363486
915	black_race	P1	0.580336	0.00365225
2302	hurley_stage	Genomic.DNA	0.580129	0.00366518
1173	cauc_race	SmD2	-0.579946	0.00367664
931	black_race	Sm	0.579376	0.00371259
2448	ifx_bio	MBP	0.579254	0.00372033
948	black_race	U1.snRNP.68.70kDa	0.578048	0.00379748
2145	htn	Alpha.Fodrin	0.576212	0.00391743
2373	hurley_stage	TPO	0.575991	0.00393209
2370	hurley_stage	TIF1.gamma	0.575249	0.00398157
894	black_race	La.SS.B	0.574396	0.00403909
730	asthma	Collagen.II	0.573343	0.00411106
2349	hurley_stage	PM.Scl.100	0.571683	0.00422661
875	black_race	Gliadin	0.570202	0.00433191
1174	cauc_race	SmD3	-0.569937	0.00435097
2317	hurley_stage	IL.17A	0.568274	0.00447218
847	black_race	CENP.A	0.568274	0.00447222
2338	hurley_stage	Nup.62	0.568131	0.00448273
1172	cauc_race	SmD1	-0.567587	0.0045231
937	black_race	SP100	0.567478	0.0045312
2331	hurley_stage	Mi.2	0.567219	0.00455052
930	black_race	SLA.LP	0.567179	0.00455354
2262	hurley_stage	ACE2	0.566894	0.00457491
2365	hurley_stage	SP100	0.564968	0.00472136
2282	hurley_stage	Complement.C3	0.564217	0.0047795
846	black_race	CD40	0.563435	0.00484069
932	black_race	Sm.RNP	0.561633	0.00498404
939	black_race	ssDNA	0.561264	0.00501385
910	black_race	Nup.62	0.559961	0.00512017
2340	hurley_stage	OGDC.E2	0.559616	0.00514859
844	black_race	Calprotectin.S100	0.557306	0.00534244
1188	cauc_race	U1.snRNP.C	-0.557191	0.00535225
2293	hurley_stage	EJ	0.557083	0.00536147
2347	hurley_stage	PL.12	0.556156	0.00544112
2330	hurley_stage	MDA5	0.555968	0.0054574
949	black_race	U1.snRNP.A	0.555346	0.00551155
861	black_race	CRP	0.554829	0.00555685
2289	hurley_stage	CRP	0.554566	0.00558003
2288	hurley_stage	Complement.C9	0.553479	0.00567664
364	age	BAFF	-0.552812	0.00573656
2313	hurley_stage	IA.2	0.552229	0.00578935
3862	severity	IFN.gamma	0.649977	0.00592949
947	black_race	U.snRNP.B.B	0.55068	0.00593157
2339	hurley_stage	NXP2	0.550429	0.0059549
2353	hurley_stage	Prothrombin	0.550338	0.00596331
3909	severity	SmD1	0.649224	0.00599526
2269	hurley_stage	BCOADC.E2	0.548673	0.00612005
1144	cauc_race	Myosin	-0.547776	0.00620579
1160	cauc_race	PM.Scl.75	-0.546021	0.00637641
2367	hurley_stage	ssDNA	0.545583	0.0064196
2355	hurley_stage	Ro.SS.A.60.Kda.	0.545154	0.00646214
2324	hurley_stage	LC1	0.542964	0.00668265
902	black_race	MDA5	0.542387	0.00674176
916	black_race	P2	0.540688	0.00691836
2321	hurley_stage	KU..P70.P80.	0.540384	0.00695024
2356	hurley_stage	SAE1.SAE2	0.540094	0.00698092
3174	num_draining_sinus	Ovalbumin	0.535519	0.00747832
3886	severity	NXP2	0.633486	0.00750222
857	black_race	Complement.C6	0.535286	0.00750442
2369	hurley_stage	Thyroglobulin	0.535109	0.00752429
942	black_race	TIF1.gamma	0.534616	0.00757985
2319	hurley_stage	Jo.1	0.532241	0.00785195
1170	cauc_race	Sm.RNP	-0.531359	0.00795506
1158	cauc_race	PL.7	-0.530478	0.00805908
1167	cauc_race	Scl.70	-0.527985	0.00835937
2283	hurley_stage	Complement.C4	0.527955	0.00836297
2272	hurley_stage	Calprotectin.S100	0.527431	0.00842721
905	black_race	MPO	0.527152	0.00846161
1114	cauc_race	GP2	-0.526959	0.00848553
1169	cauc_race	Sm	-0.526902	0.00849248
885	black_race	IA.2	0.526703	0.00851713
817	asthma	SmD3	0.524992	0.00873152
3897	severity	PM.Scl.75	0.622035	0.00876843
1100	cauc_race	Cytochrome.C	-0.524666	0.00877295
340	ada_bio	SmD2	-0.523371	0.00893869
884	black_race	HSPG	0.522845	0.00900664
263	ada_bio	Complement.C7	-0.522774	0.00901595
3920	severity	TPO	0.618781	0.00915633
293	ada_bio	IL.12.NKSF	-0.521504	0.00918193
909	black_race	Nucleosome	0.520757	0.00928084
2364	hurley_stage	SmD3	0.520587	0.00930349
339	ada_bio	SmD1	-0.520115	0.00936641
919	black_race	PL.12	0.519863	0.00940019
2345	hurley_stage	PCNA	0.519519	0.00944649
945	black_race	TPO	0.519402	0.00946225
2280	hurley_stage	Collagen.V	0.518935	0.00952549
2325	hurley_stage	LKM.1	0.517645	0.00970181
2479	ifx_bio	Sm.RNP	0.515928	0.00994048
2277	hurley_stage	Collagen.II	0.514763	0.0101051
3821	severity	CD40	0.610911	0.0101478
338	ada_bio	SmD	-0.514298	0.0101713
2817	local_ihs4_score	Ovalbumin	0.514057	0.0102059
914	black_race	P0	0.514005	0.0102132
927	black_race	Ro.SS.A.60.Kda.	0.513357	0.0103066
314	ada_bio	Nucleosome	-0.512977	0.0103615
1150	cauc_race	OGDC.E2	-0.512479	0.010434
264	ada_bio	Complement.C8	-0.511527	0.0105735
2368	hurley_stage	Tau	0.511344	0.0106006
951	black_race	Vimentin	0.510801	0.010681
731	asthma	Collagen.III	0.510369	0.0107454
2263	hurley_stage	Aggrecan	0.510095	0.0107864
926	black_race	Ro.SS.A.52.kDa.	0.509922	0.0108123
2271	hurley_stage	BPI	0.509698	0.0108459
865	black_race	EJ	0.508936	0.0109611
542	allergies	Lysozyme.C	-0.508748	0.0109896
292	ada_bio	IFN.gamma	-0.50738	0.0111991
1171	cauc_race	SmD	-0.506997	0.0112583
830	asthma	U1.snRNP.A	0.506982	0.0112607
2389	ifx_bio	Beta2.Glycoprotein.1	0.506718	0.0113017
2334	hurley_stage	Myosin	0.505992	0.0114149
1126	cauc_race	IL.12.NKSF	-0.505482	0.0114951
280	ada_bio	Gliadin	-0.505336	0.0115181
807	asthma	Ro.SS.A.52.kDa.	0.504361	0.0116727
1092	cauc_race	Complement.C3	-0.504163	0.0117043
1180	cauc_race	TIF1.gamma	-0.503976	0.0117343
1098	cauc_race	Complement.C9	-0.501966	0.0120597
816	asthma	SmD2	0.501295	0.0121698
2291	hurley_stage	DFS70	0.500549	0.0122933
2363	hurley_stage	SmD2	0.500039	0.0123783
2346	hurley_stage	PDC.E2	0.500033	0.0123792
245	ada_bio	BAFF	-0.499903	0.012401
2380	hurley_stage	Vitronectin	0.499537	0.0124624
2285	hurley_stage	Complement.C6	0.499397	0.0124858
1107	cauc_race	FACTOR.P	-0.49838	0.0126578
1186	cauc_race	U1.snRNP.68.70kDa	-0.4983	0.0126715
1076	cauc_race	Amyloid.Beta.1.42.	-0.497937	0.0127334
294	ada_bio	IL.17A	-0.497588	0.012793
2281	hurley_stage	Complement.C1q	0.496115	0.0130475
2464	ifx_bio	PCNA	0.496082	0.0130534
1176	cauc_race	SRP54	-0.496041	0.0130606
2483	ifx_bio	SmD3	0.495685	0.0131227
2322	hurley_stage	La.SS.B	0.494298	0.0133671
325	ada_bio	PL.7	-0.493049	0.0135901
1138	cauc_race	M2	-0.492742	0.0136454
3049	non.draining_sinus	Nrp1	0.492583	0.0136743
2294	hurley_stage	FACTOR.B	0.492069	0.0137673
849	black_race	Collagen.II	0.491891	0.0137997
2245	htn	SmD3	0.490046	0.0141387
278	ada_bio	GBM	-0.489366	0.0142652
871	black_race	Fibronectin	0.489089	0.014317
2480	ifx_bio	SmD	0.489039	0.0143264
1096	cauc_race	Complement.C7	-0.488629	0.0144035
2328	hurley_stage	M2	0.488365	0.0144532
2337	hurley_stage	Nucleosome	0.487933	0.0145349
342	ada_bio	SP100	-0.487643	0.01459
1141	cauc_race	Mi.2	-0.487509	0.0146155
866	black_race	FACTOR.B	0.487191	0.0146761
869	black_race	FACTOR.P	0.487169	0.0146803
852	black_race	Collagen.V	0.486861	0.0147393
864	black_race	dsDNA	0.486749	0.0147609
1111	cauc_race	GBM	-0.486535	0.0148019
853	black_race	Complement.C1q	0.48645	0.0148183
330	ada_bio	Prothrombin	-0.486388	0.0148301
336	ada_bio	Sm	-0.486373	0.0148332
311	ada_bio	Myosin	-0.485621	0.0149784
1139	cauc_race	MBP	-0.485537	0.0149948
925	black_race	Prothrombin	0.485108	0.0150784
874	black_race	Genomic.DNA	0.484592	0.0151793
334	ada_bio	Scl.70	-0.484347	0.0152275
319	ada_bio	P0	-0.484271	0.0152424
2388	ifx_bio	BCOADC.E2	0.483942	0.0153072
3492	pain	Genomic.DNA	0.540322	0.0153574
343	ada_bio	SRP54	-0.483612	0.0153724
1179	cauc_race	Thyroglobulin	-0.482906	0.0155129
1101	cauc_race	DFS70	-0.48289	0.015516
239	ada_bio	ACE2	-0.482555	0.015583
2257	htn	U1.snRNP.68.70kDa	0.482552	0.0155836
2344	hurley_stage	P2	0.482317	0.0156308
1725	drain_sinus_count	KS	0.538636	0.0156713
2301	hurley_stage	GBM	0.481581	0.0157789
2270	hurley_stage	Beta2.Glycoprotein.1	0.480333	0.0160329
4081	smoker	FACTOR.I	0.480231	0.0160538
2235	htn	Ro.SS.A.52.kDa.	0.480204	0.0160593
1081	cauc_race	BPI	-0.479721	0.0161586
290	ada_bio	IA.2	-0.479353	0.0162345
2482	ifx_bio	SmD2	0.478867	0.0163351
327	ada_bio	PM.Scl.75	-0.478455	0.0164211
3902	severity	Ro.SS.A.60.Kda.	0.571166	0.0164431
2274	hurley_stage	CD40	0.478163	0.0164819
2103	hs_lasi_score	Ovalbumin	0.478113	0.0164924
3085	non.draining_sinus	TLR4	0.477449	0.0166319
3497	pain	Histone	-0.533547	0.0166485
3498	pain	Histone.H1	-0.533547	0.0166485
249	ada_bio	Calprotectin.S100	-0.47712	0.0167012
1084	cauc_race	CD40	-0.476795	0.0167702
1184	cauc_race	tTG	-0.475669	0.0170103
3817	severity	Beta2.Glycoprotein.1	0.56758	0.0171273
307	ada_bio	MDA5	-0.474841	0.0171884
332	ada_bio	Ro.SS.A.60.Kda.	-0.474722	0.0172142
242	ada_bio	Amyloid.Beta.1.40.	-0.474486	0.0172653
2114	hs_lasi_score	Proteoglycan	0.474427	0.0172783
3304	num_nodules	Proteoglycan	0.474423	0.017279
3904	severity	Scl.70	0.566513	0.0173349
243	ada_bio	Amyloid.Beta.1.42.	-0.474133	0.0173421
3850	severity	Gliadin	0.566003	0.0174349
308	ada_bio	Mi.2	-0.472781	0.0176383
3878	severity	Mi.2	0.564255	0.0177804
326	ada_bio	PM.Scl.100	-0.470621	0.0181198
3917	severity	TIF1.gamma	0.562482	0.018136
3065	non.draining_sinus	PR3	-0.470415	0.0181662
256	ada_bio	Collagen.IV	-0.470361	0.0181785
744	asthma	DFS70	0.470261	0.0182011
2450	ifx_bio	Mi.2	0.470174	0.0182207
2456	ifx_bio	Nucleosome	0.469136	0.0184568
251	ada_bio	CD40	-0.469107	0.0184633
261	ada_bio	Complement.C5	-0.468698	0.018557
862	black_race	Cytochrome.C	0.468461	0.0186114
1075	cauc_race	Amyloid.Beta.1.40.	-0.468414	0.0186224
286	ada_bio	Histone.H2A	-0.468407	0.0186239
1159	cauc_race	PM.Scl.100	-0.467495	0.0188346
814	asthma	SmD	0.466208	0.0191353
351	ada_bio	tTG	-0.464019	0.019655
302	ada_bio	LKM.1	-0.463879	0.0196886
2391	ifx_bio	Calprotectin.S100	0.463699	0.0197319
3873	severity	LPS	0.554705	0.0197585
267	ada_bio	Cytochrome.C	-0.462821	0.019944
1963	global_ihs4_score	KS	0.517833	0.019959
3692	scar	Alpha.Fodrin	0.487795	0.0200086
316	ada_bio	NXP2	-0.46246	0.0200319
2311	hurley_stage	Histone.H3	0.462363	0.0200554
2372	hurley_stage	TNF.alpha	0.462235	0.0200867
317	ada_bio	OGDC.E2	-0.460737	0.0204547
4092	smoker	Histone	0.458961	0.0208979
4093	smoker	Histone.H1	0.458858	0.020924
246	ada_bio	BCOADC.E2	-0.458638	0.0209794
1183	cauc_race	TPO	-0.457847	0.0211796
4121	smoker	Nucleolin	0.457618	0.021238
1094	cauc_race	Complement.C5	-0.457052	0.0213826
1185	cauc_race	U.snRNP.B.B	-0.455865	0.0216882
1088	cauc_race	Collagen.III	-0.455763	0.0217145
337	ada_bio	Sm.RNP	-0.455445	0.0217971
333	ada_bio	SAE1.SAE2	-0.455102	0.0218863
301	ada_bio	LC1	-0.454826	0.0219585
2828	local_ihs4_score	Proteoglycan	0.454295	0.0220976
315	ada_bio	Nup.62	-0.453581	0.0222857
2412	ifx_bio	EJ	0.452892	0.0224684
1119	cauc_race	Histone.H2A	-0.451898	0.0227341
1168	cauc_race	SLA.LP	-0.450887	0.0230067
3908	severity	SmD	0.540003	0.0231136
2984	non.draining_sinus	Beta2.Glycoprotein.1	-0.448836	0.0235678
959	BMI	BAFF	-0.448658	0.0236168
839	black_race	AQP4	0.448481	0.0236658
3887	severity	OGDC.E2	0.537475	0.02373
3293	num_nodules	Ovalbumin	0.447533	0.0239294
2457	ifx_bio	Nup.62	0.447244	0.0240104
199	acne	Ovalbumin	0.446367	0.0242569
1147	cauc_race	Nucleosome	-0.446296	0.0242768
2475	ifx_bio	SAE1.SAE2	0.446181	0.0243092
2478	ifx_bio	Sm	0.445845	0.0244045
277	ada_bio	GAD65	-0.445514	0.0244983
2343	hurley_stage	P1	0.445279	0.0245652
1166	cauc_race	SAE1.SAE2	-0.444229	0.0248657
1190	cauc_race	Vitronectin	-0.443399	0.0251054
2360	hurley_stage	Sm.RNP	0.44339	0.0251079
3457	pain	AQP4	0.495778	0.0254107
1156	cauc_race	PDC.E2	-0.441645	0.0256175
271	ada_bio	FACTOR.B	-0.441582	0.0256359
2430	ifx_bio	Histone.H3	0.441542	0.0256477
3814	severity	AQP4	0.529447	0.0257665
2495	ifx_bio	U1.snRNP.68.70kDa	0.440172	0.0260538
265	ada_bio	Complement.C9	-0.440151	0.0260599
324	ada_bio	PL.12	-0.439591	0.0262272
353	ada_bio	U1.snRNP.68.70kDa	-0.439273	0.0263227
335	ada_bio	SLA.LP	-0.43922	0.0263387
297	ada_bio	KS	-0.438695	0.0264969
3913	severity	SRP54	0.526519	0.0265401
2424	ifx_bio	gp210	0.437711	0.0267952
272	ada_bio	FACTOR.H	-0.437612	0.0268253
2375	hurley_stage	U.snRNP.B.B	0.437049	0.0269973
352	ada_bio	U.snRNP.B.B	-0.436942	0.0270299
2447	ifx_bio	M2	0.436623	0.0271279
3926	severity	Vimentin	0.524174	0.0271714
2416	ifx_bio	FACTOR.P	0.436135	0.0272784
3881	severity	Myosin	0.523407	0.0273802
341	ada_bio	SmD3	-0.435674	0.0274208
2402	ifx_bio	Complement.C4	0.435115	0.0275943
298	ada_bio	KU..P70.P80.	-0.435085	0.0276039
3829	severity	Complement.C3	0.522509	0.0276264
1135	cauc_race	LKM.1	-0.43472	0.0277177
940	black_race	Tau	0.434679	0.0277303
2413	ifx_bio	FACTOR.B	0.434643	0.0277417
2290	hurley_stage	Cytochrome.C	0.434627	0.0277466
2259	htn	U1.snRNP.C	0.434552	0.0277703
840	black_race	BAFF	0.434206	0.0278785
797	asthma	P2	0.433854	0.0279892
3906	severity	Sm	0.521075	0.0280226
275	ada_bio	Fibrinogen.Type.I.S	-0.433273	0.0281725
1097	cauc_race	Complement.C8	-0.432534	0.0284069
1079	cauc_race	BCOADC.E2	-0.431937	0.0285977
3834	severity	Complement.C8	0.518977	0.0286094
3826	severity	Collagen.IV	0.518935	0.0286215
3916	severity	Thyroglobulin	0.518809	0.028657
1722	drain_sinus_count	IL.17A	0.484145	0.0286967
266	ada_bio	CRP	-0.431608	0.0287031
3813	severity	Amyloid.Beta.1.42.	0.518041	0.0288743
1129	cauc_race	Jo.1	-0.431018	0.0288927
828	asthma	U.snRNP.B.B	0.430791	0.0289659
881	black_race	Histone.H2A	0.430236	0.0291459
3911	severity	SmD3	0.516829	0.0292196
2244	htn	SmD2	0.429976	0.0292304
1493	diabetes	LPS	0.429547	0.02937
3869	severity	La.SS.B	0.516239	0.0293888
1131	cauc_race	KU..P70.P80.	-0.429391	0.029421
270	ada_bio	EJ	-0.429314	0.0294462
356	ada_bio	Vimentin	-0.429026	0.0295406
2435	ifx_bio	IL.12.NKSF	0.428918	0.029576
786	asthma	MPO	0.428863	0.0295939
1821	draining_sinus	FACTOR.P	0.428718	0.0296415
240	ada_bio	Aggrecan	-0.428418	0.0297405
2441	ifx_bio	La.SS.B	0.428397	0.0297473
1077	cauc_race	AQP4	-0.42775	0.0299612
3861	severity	IF	0.513691	0.0301277
3849	severity	Genomic.DNA	0.513474	0.0301912
2278	hurley_stage	Collagen.III	0.427037	0.0301981
322	ada_bio	PCNA	-0.426691	0.0303138
944	black_race	TNF.alpha	0.426482	0.0303838
3866	severity	Jo.1	0.512607	0.0304458
813	asthma	Sm.RNP	0.425932	0.0305684
306	ada_bio	MBP	-0.425635	0.0306683
2358	hurley_stage	SLA.LP	0.425583	0.0306859
1110	cauc_race	GAD65	-0.425532	0.0307032
296	ada_bio	Jo.1	-0.425472	0.0307234
3868	severity	KU..P70.P80.	0.51118	0.0308687
2494	ifx_bio	U.snRNP.B.B	0.424849	0.0309345
262	ada_bio	Complement.C6	-0.424775	0.0309598
2453	ifx_bio	Myosin	0.424729	0.0309754
1099	cauc_race	CRP	-0.424699	0.0309854
248	ada_bio	BPI	-0.424631	0.0310084
350	ada_bio	TPO	-0.423823	0.0312845
3406	num_non.drain_sinus	Nrp1	0.423681	0.031333
2443	ifx_bio	LC1	0.423561	0.0313743
3812	severity	Amyloid.Beta.1.40.	0.509433	0.0313919
815	asthma	SmD1	0.423457	0.0314098
259	ada_bio	Complement.C3	-0.423395	0.0314312
3877	severity	MDA5	0.508918	0.0315473
1149	cauc_race	NXP2	-0.422568	0.0317165
1906	global_ihs4_score	Aggrecan	0.473484	0.0319739
1082	cauc_race	Calprotectin.S100	-0.42075	0.0323501
2422	ifx_bio	Gliadin	0.420373	0.0324828
586	allergies	TLR4	0.420152	0.0325609
323	ada_bio	PDC.E2	-0.420151	0.0325612
1235	comedones	H.K.ATPase	-0.420013	0.0326099
2544	intertriginous_comedones	H.K.ATPase	-0.420013	0.0326099
757	asthma	GP2	0.419901	0.0326494
2498	ifx_bio	Vimentin	0.41972	0.0327134
1177	cauc_race	ssDNA	-0.419378	0.0328349
1841	draining_sinus	IL.17A	0.419217	0.0328921
1960	global_ihs4_score	IL.17A	0.470628	0.0328969
1116	cauc_race	H.K.ATPase	-0.419008	0.0329662
989	BMI	Fibrinogen.Type.I.S	-0.418954	0.0329858
2390	ifx_bio	BPI	0.418798	0.0330413
812	asthma	Sm	0.418332	0.0332079
3896	severity	PM.Scl.100	0.503491	0.0332192
2440	ifx_bio	KU..P70.P80.	0.417252	0.0335964
2871	nodules	CENP.B	-0.417236	0.0336024
3910	severity	SmD2	0.502241	0.0336131
965	BMI	CD40	-0.417091	0.0336548
2298	hurley_stage	Fibrinogen.Type.I.S	0.416798	0.0337607
923	black_race	PR3	0.416602	0.0338321
268	ada_bio	DFS70	-0.416193	0.0339809
773	asthma	KS	0.416155	0.0339946
2408	ifx_bio	CRP	0.415761	0.0341385
3923	severity	U1.snRNP.68.70kDa	0.499842	0.0343783
3422	num_non.drain_sinus	PR3	-0.414958	0.0344333
3840	severity	EJ	0.499248	0.0345695
2476	ifx_bio	Scl.70	0.414579	0.034573
244	ada_bio	AQP4	-0.414439	0.0346246
1365	depression	IL.17A	0.41439	0.0346427
346	ada_bio	Thyroglobulin	-0.413999	0.0347876
2258	htn	U1.snRNP.A	0.413996	0.0347887
2310	hurley_stage	Histone.H2B	0.413848	0.0348436
260	ada_bio	Complement.C4	-0.41372	0.034891
2407	ifx_bio	Complement.C9	0.4133	0.0350476
1668	drain_sinus_count	Aggrecan	0.464132	0.0350679
1132	cauc_race	La.SS.B	-0.413086	0.0351276
1073	cauc_race	Aggrecan	-0.413013	0.0351545
2378	hurley_stage	U1.snRNP.C	0.412682	0.0352786
269	ada_bio	dsDNA	-0.41228	0.0354296
3921	severity	tTG	0.496451	0.0354808
1112	cauc_race	Genomic.DNA	-0.412046	0.0355176
1090	cauc_race	Collagen.V	-0.41195	0.0355538
1093	cauc_race	Complement.C4	-0.411483	0.0357302
1033	BMI	P0	-0.41118	0.0358449
733	asthma	Collagen.V	0.410412	0.0361371
1113	cauc_race	Gliadin	-0.410288	0.0361847
1085	cauc_race	CENP.A	-0.409674	0.0364195
3848	severity	GBM	0.493547	0.0364452
1165	cauc_race	Ro.SS.A.60.Kda.	-0.409604	0.0364465
2449	ifx_bio	MDA5	0.409346	0.036546
1155	cauc_race	PCNA	-0.409078	0.036649
3818	severity	BPI	0.492653	0.0367457
1650	diffuse_comedones	SmD3	0.408232	0.0369766
3831	severity	Complement.C5	0.491515	0.0371305
1187	cauc_race	U1.snRNP.A	-0.407102	0.0374172
274	ada_bio	FACTOR.P	-0.407084	0.037424
2438	ifx_bio	Jo.1	0.407054	0.037436
1072	cauc_race	ACE2	-0.406543	0.0376366
2466	ifx_bio	PL.12	0.406418	0.0376859
320	ada_bio	P1	-0.405558	0.0380254
3825	severity	Collagen.III	0.487973	0.0383473
2468	ifx_bio	PM.Scl.100	0.404716	0.0383606
842	black_race	Beta2.Glycoprotein.1	0.403597	0.0388088
2459	ifx_bio	OGDC.E2	0.40335	0.0389083
904	black_race	Mitochondrion	0.403283	0.0389354
1095	cauc_race	Complement.C6	-0.403224	0.0389594
2306	hurley_stage	H.K.ATPase	0.402572	0.0392233
808	asthma	Ro.SS.A.60.Kda.	0.402382	0.0393003
4097	smoker	HSPG	0.402135	0.0394005
2444	ifx_bio	LKM.1	0.401764	0.0395518
750	asthma	FACTOR.P	0.401758	0.0395544
832	asthma	Vimentin	0.401726	0.0395676
1134	cauc_race	LC1	-0.401202	0.0397817
2922	nodules	Lysozyme.C	0.400739	0.0399721
3442	num_non.drain_sinus	TLR4	0.400698	0.0399888
3838	severity	DFS70	0.483174	0.0400407
3704	scar	CENP.B	0.423098	0.0401078
2144	htn	Aggrecan	0.400267	0.0401667
2488	ifx_bio	Thyroglobulin	0.400157	0.0402122
2342	hurley_stage	P0	0.399998	0.0402778
2481	ifx_bio	SmD1	0.398599	0.0408597
2486	ifx_bio	ssDNA	0.398384	0.0409495
254	ada_bio	Collagen.II	-0.398182	0.0410343
4335	vit_d_def	HSPG	-0.398162	0.0410429
2432	ifx_bio	IA.2	0.398052	0.041089
2428	ifx_bio	Histone.H2A	0.397708	0.0412335
2295	hurley_stage	FACTOR.H	0.397657	0.0412553
1175	cauc_race	SP100	-0.397543	0.0413032
829	asthma	U1.snRNP.68.70kDa	0.397242	0.0414303
3875	severity	M2	0.478918	0.0415858
1153	cauc_race	P1	-0.396778	0.0416265
3863	severity	IL.12.NKSF	0.478631	0.0416915
357	ada_bio	Vitronectin	-0.396075	0.0419253
2304	hurley_stage	GP2	0.395454	0.0421908
3513	pain	Laminin	0.444525	0.0422518
598	anxiety	Alpha.Fodrin	0.394787	0.0424772
3827	severity	Collagen.V	0.476357	0.0425354
176	acne	IL.6	0.39436	0.0426611
2403	ifx_bio	Complement.C5	0.394349	0.0426658
1958	global_ihs4_score	IFN.gamma	0.443403	0.0426926
305	ada_bio	M2	-0.394209	0.0427265
943	black_race	TLR4	0.394089	0.0427781
3037	non.draining_sinus	Laminin	0.393473	0.0430453
299	ada_bio	La.SS.B	-0.393398	0.043078
4329	vit_d_def	H.K.ATPase	-0.392986	0.0432575
257	ada_bio	Collagen.V	-0.392529	0.043457
2894	nodules	Fibronectin	0.392139	0.0436278
3900	severity	Prothrombin	0.472774	0.0438896
3893	severity	PDC.E2	0.472729	0.0439068
1662	diffuse_comedones	U1.snRNP.68.70kDa	0.391134	0.0440707
4108	smoker	Laminin	0.390408	0.0443925
811	asthma	SLA.LP	0.390223	0.044475
538	allergies	Laminin	0.390223	0.044475
258	ada_bio	Complement.C1q	-0.389794	0.0446663
2484	ifx_bio	SP100	0.389778	0.0446733
2208	htn	Lysozyme.C	0.389121	0.0449678
485	allergies	Beta2.Glycoprotein.1	-0.388991	0.0450259
3927	severity	Vitronectin	0.469105	0.045307
1193	comedones	Alpha.Fodrin	0.387987	0.0454786
2502	intertriginous_comedones	Alpha.Fodrin	0.387987	0.0454786
1189	cauc_race	Vimentin	-0.387849	0.0455411
2404	ifx_bio	Complement.C6	0.387836	0.0455469
349	ada_bio	TNF.alpha	-0.387654	0.0456298
3823	severity	CENP.B	-0.468201	0.0456609
2027	hs_lasi_score	Amyloid.Beta.1.40.	0.387209	0.0458319
1089	cauc_race	Collagen.IV	-0.386838	0.046001
4177	topical_clinda	CD4	0.386438	0.0461838
1035	BMI	P2	-0.386113	0.0463325
289	ada_bio	HSPG	-0.386095	0.0463408
1016	BMI	LKM.1	-0.385687	0.0465283
1731	drain_sinus_count	LPS	0.433719	0.0466344
3026	non.draining_sinus	HSPG	0.385302	0.0467056
2467	ifx_bio	PL.7	0.384984	0.046853
529	allergies	IF	-0.384659	0.0470034
1324	depression	CENP.B	0.384603	0.0470291
138	acne	Collagen.V	0.384502	0.0470762
1104	cauc_race	FACTOR.B	-0.38449	0.0470816
2418	ifx_bio	Fibronectin	0.384271	0.0471834
3891	severity	P2	0.464277	0.0472206
1125	cauc_race	IFN.gamma	-0.383717	0.0474417
1720	drain_sinus_count	IFN.gamma	0.431643	0.0475121
836	black_race	Alpha.Fodrin	0.383426	0.0475775
3816	severity	BCOADC.E2	0.463147	0.0476764
1164	cauc_race	Ro.SS.A.52.kDa.	-0.383164	0.0477001
2663	intertriginous._epidermoid_cysts	H.K.ATPase	-0.382655	0.0479393
1154	cauc_race	P2	-0.381806	0.0483399
4299	vit_d_def	CENP.B	0.380771	0.0488314
1023	BMI	Mitochondrion	-0.380485	0.0489681
3903	severity	SAE1.SAE2	0.459301	0.0492508
4184	topical_clinda	Collagen.V	0.379267	0.0495522
355	ada_bio	U1.snRNP.C	-0.379239	0.0495655
